# Supplementary material for: BZR1 Physically Interacts with SPL9 to Regulate the Vegetative Phase Change and Cell Elongation in Arabidopsis
Source: Int J Mol Sci. 2021 Sep 27;22(19):10415. doi: 10.3390/ijms221910415 (PMC8509050; doi:10.3390/ijms221910415)
Supplement: Supplementary file 1 [file ijms-22-10415-s001.zip]

Archive with 2 entries (2 files):
- ijms-1338428-supplementary.pdf
- Table S1.pdf
